# Supplementary material for: Addition of cariogenic pathogens to complex oral microflora drives significant changes in biofilm compositions and functionalities
Source: Microbiome. 2023 Jun 1;11:123. doi: 10.1186/s40168-023-01561-7 (PMC10234067; doi:10.1186/s40168-023-01561-7)
Supplement: Supplementary file 2 — Additional file 1: Figure S1. Impactsof both dietary sugar and pathogens on biofilm microbiota. A) Principlecoordinates analysis plot of Bray-Curtis dissimilarity between sucrose andglucose/fructose samples. X and Y axis show the percentage of total variancecaptured. B) Alpha-diversity of samples with different pathogens and differentcarbon sources. C) Difference in log2-transformed abundances of bacterialspecies as a result of adding S. mutants and/or C. albicans insucrose or glucose/fructose conditions. Bars indicate +/- standard error in thelinear mixed-effects model. Taxa shown are those that had FDR < 0.05 in thelinear mixed-effects model. Figure S2. Relative abundance of (A) S. mutansand (B) C. albicans in supernatant and biofilms. Figure S3. Alpha-diversitydifferences between biofilms and supernatants under all conditions. (p-value = 4.248396e-30for shannon and 4.168968e-25 for richness). Figure S4. Difference inlog2-transformed abundances of KEGG pathways in biofilm compared to the supernatantunder all conditions. Bars indicate +/- standard error in the linearmixed-effects model. Figure S5. Alpha-diversity differences in biofilms betweensucrose and glucose/fructose conditions. (p-value = 0.085 for Shannon and 0.067for richness). Figure S6. Relative abundance of fungal species inbiofilms. RPMM; Reads per Megabase per million mapped reads. Figure S7. Differencein log2-transformed abundances of fungal species in biofilm vs. supernatant.Bars indicate +/- standard error in the linear mixed-effects model. Abundance wascalculated as reads per megabase genome per million mapped reads. Figure S8.Confocal imaging of the biofilm morphology. The bacterial cells are labeledwith SYTO 9 (green), the C. albicans cells are labeled withConA-tetramethylrhodamine (blue), the human cells are labeled with DAPI (grey)and the EPS matrix is labeled with Alexa fluor 647 dextran (red). Scale bar:50µm. Table S1. Detection of S. mutans and C. albicansin saliva from healthy donors. Table [file 40168_2023_1561_MOESM1_ESM.zip]

Archive with 2 entries (2 files):
- Supplemental Information_revFINAL.docx
- Supplementary Table 3.xlsx
