# Supplementary material for: Addition of cariogenic pathogens to complex oral microflora drives significant changes in biofilm compositions and functionalities
Source: Microbiome. 2023 Jun 1;11:123. doi: 10.1186/s40168-023-01561-7 (PMC10234067; doi:10.1186/s40168-023-01561-7)
Supplement: Supplementary file 2 — Additional file 1: Figure S1. Impactsof both dietary sugar and pathogens on biofilm microbiota. A) Principlecoordinates analysis plot of Bray-Curtis dissimilarity between sucrose andglucose/fructose samples. X and Y axis show the percentage of total variancecaptured. B) Alpha-diversity of samples with different pathogens and differentcarbon sources. C) Difference in log2-transformed abundances of bacterialspecies as a result of adding S. mutants and/or C. albicans insucrose or glucose/fructose conditions. Bars indicate +/- standard error in thelinear mixed-effects model. Taxa shown are those that had FDR < 0.05 in thelinear mixed-effects model. Figure S2. Relative abundance of (A) S. mutansand (B) C. albicans in supernatant and biofilms. Figure S3. Alpha-diversitydifferences between biofilms and supernatants under all conditions. (p-value = 4.248396e-30for shannon and 4.168968e-25 for richness). Figure S4. Difference inlog2-transformed abundances of KEGG pathways in biofilm compared to the supernatantunder all conditions. Bars indicate +/- standard error in the linearmixed-effects model. Figure S5. Alpha-diversity differences in biofilms betweensucrose and glucose/fructose conditions. (p-value = 0.085 for Shannon and 0.067for richness). Figure S6. Relative abundance of fungal species inbiofilms. RPMM; Reads per Megabase per million mapped reads. Figure S7. Differencein log2-transformed abundances of fungal species in biofilm vs. supernatant.Bars indicate +/- standard error in the linear mixed-effects model. Abundance wascalculated as reads per megabase genome per million mapped reads. Figure S8.Confocal imaging of the biofilm morphology. The bacterial cells are labeledwith SYTO 9 (green), the C. albicans cells are labeled withConA-tetramethylrhodamine (blue), the human cells are labeled with DAPI (grey)and the EPS matrix is labeled with Alexa fluor 647 dextran (red). Scale bar:50µm. Table S1. Detection of S. mutans and C. albicansin saliva from healthy donors. Table [file 40168_2023_1561_MOESM1_ESM.zip › Supplementary Table 3.xlsx]

## Sheet: Sheet1
Ortholog	term	Value	Std.Error	DF	t.value	p.value	fdr	sugar	Function	PathwayID	PathwayName	Weight	second_level	top_level
K00286	Ca	0.00701797	0.0578004	12	0.121417	0.90537	0.946139	Sucrose	proC; pyrroline-5-carboxylate reductase	path:map01100, path:map01110, path:map01130, path:map01230, path:map00330	Metabolic pathways, Biosynthesis of secondary metabolites, Biosynthesis of antibiotics, Biosynthesis of amino acids, Arginine and proline metabolism	0.2	Global and overview maps	Metabolism
K00286	CaSm	0.211349	0.0578004	12	3.65653	0.00328703	0.0350981	Sucrose	proC; pyrroline-5-carboxylate reductase	path:map01100, path:map01110, path:map01130, path:map01230, path:map00330	Metabolic pathways, Biosynthesis of secondary metabolites, Biosynthesis of antibiotics, Biosynthesis of amino acids, Arginine and proline metabolism	0.2	Global and overview maps	Metabolism
K00286	Sm	0.0617525	0.0578004	12	1.06837	0.306373	0.997733	Sucrose	proC; pyrroline-5-carboxylate reductase	path:map01100, path:map01110, path:map01130, path:map01230, path:map00330	Metabolic pathways, Biosynthesis of secondary metabolites, Biosynthesis of antibiotics, Biosynthesis of amino acids, Arginine and proline metabolism	0.2	Global and overview maps	Metabolism
K00766	Ca	0.10968	0.0510693	12	2.14768	0.0528621	0.237265	Sucrose	trpD; anthranilate phosphoribosyltransferase	path:map01100, path:map01110, path:map01130, path:map01230, path:map00400	Metabolic pathways, Biosynthesis of secondary metabolites, Biosynthesis of antibiotics, Biosynthesis of amino acids, Phenylalanine, tyrosine and tryptophan biosynthesis	0.2	Global and overview maps	Metabolism
K00766	CaSm	0.215477	0.0510693	12	4.2193	0.00119038	0.0230668	Sucrose	trpD; anthranilate phosphoribosyltransferase	path:map01100, path:map01110, path:map01130, path:map01230, path:map00400	Metabolic pathways, Biosynthesis of secondary metabolites, Biosynthesis of antibiotics, Biosynthesis of amino acids, Phenylalanine, tyrosine and tryptophan biosynthesis	0.2	Global and overview maps	Metabolism
K00766	Sm	0.071019	0.0510693	12	1.39064	0.189585	0.997733	Sucrose	trpD; anthranilate phosphoribosyltransferase	path:map01100, path:map01110, path:map01130, path:map01230, path:map00400	Metabolic pathways, Biosynthesis of secondary metabolites, Biosynthesis of antibiotics, Biosynthesis of amino acids, Phenylalanine, tyrosine and tryptophan biosynthesis	0.2	Global and overview maps	Metabolism
K01119	Ca	0.155429	0.0519018	12	2.99468	0.0111767	0.0862838	Sucrose	cpdB; 2',3'-cyclic-nucleotide 2'-phosphodiesterase / 3'-nucleotidase	path:map00230, path:map00240	Purine metabolism, Pyrimidine metabolism	0.5	Nucleotide metabolism	Metabolism
K01119	CaSm	0.218872	0.0519018	12	4.21704	0.00119517	0.0230668	Sucrose	cpdB; 2',3'-cyclic-nucleotide 2'-phosphodiesterase / 3'-nucleotidase	path:map00230, path:map00240	Purine metabolism, Pyrimidine metabolism	0.5	Nucleotide metabolism	Metabolism
K01119	Sm	0.0199278	0.0519018	12	0.383953	0.70773	0.997733	Sucrose	cpdB; 2',3'-cyclic-nucleotide 2'-phosphodiesterase / 3'-nucleotidase	path:map00230, path:map00240	Purine metabolism, Pyrimidine metabolism	0.5	Nucleotide metabolism	Metabolism
K01819	Ca	-0.181511	0.13716	12	-1.32335	0.210379	0.513963	Sucrose	E5.3.1.26, lacA, lacB; galactose-6-phosphate isomerase	path:map01100, path:map00052	Metabolic pathways, Galactose metabolism	0.5	Global and overview maps	Metabolism
K01819	CaSm	-0.498668	0.13716	12	-3.63566	0.00341513	0.0350981	Sucrose	E5.3.1.26, lacA, lacB; galactose-6-phosphate isomerase	path:map01100, path:map00052	Metabolic pathways, Galactose metabolism	0.5	Global and overview maps	Metabolism
K01819	Sm	-0.0710921	0.13716	12	-0.518314	0.613663	0.997733	Sucrose	E5.3.1.26, lacA, lacB; galactose-6-phosphate isomerase	path:map01100, path:map00052	Metabolic pathways, Galactose metabolism	0.5	Global and overview maps	Metabolism
K01854	Ca	-0.251499	0.0682765	12	-3.68353	0.00312855	0.0590051	Sucrose	glf; UDP-galactopyranose mutase	path:map00052, path:map00520	Galactose metabolism, Amino sugar and nucleotide sugar metabolism	0.5	Carbohydrate metabolism	Metabolism
K01854	CaSm	-0.264215	0.0682765	12	-3.86978	0.00222877	0.0319951	Sucrose	glf; UDP-galactopyranose mutase	path:map00052, path:map00520	Galactose metabolism, Amino sugar and nucleotide sugar metabolism	0.5	Carbohydrate metabolism	Metabolism
K01854	Sm	-0.161404	0.0682765	12	-2.36398	0.0357912	0.854535	Sucrose	glf; UDP-galactopyranose mutase	path:map00052, path:map00520	Galactose metabolism, Amino sugar and nucleotide sugar metabolism	0.5	Carbohydrate metabolism	Metabolism
K01914	Ca	-0.0256525	0.0280505	12	-0.914511	0.378458	0.640723	Sucrose	asnA; aspartate--ammonia ligase	path:map01100, path:map01110, path:map01230, path:map00250, path:map00460	Metabolic pathways, Biosynthesis of secondary metabolites, Biosynthesis of amino acids, Alanine, aspartate and glutamate metabolism, Cyanoamino acid metabolism	0.2	Global and overview maps	Metabolism
K01914	CaSm	-0.107078	0.0280505	12	-3.81733	0.00245133	0.0319951	Sucrose	asnA; aspartate--ammonia ligase	path:map01100, path:map01110, path:map01230, path:map00250, path:map00460	Metabolic pathways, Biosynthesis of secondary metabolites, Biosynthesis of amino acids, Alanine, aspartate and glutamate metabolism, Cyanoamino acid metabolism	0.2	Global and overview maps	Metabolism
K01914	Sm	-0.0766156	0.0280505	12	-2.73135	0.018221	0.731639	Sucrose	asnA; aspartate--ammonia ligase	path:map01100, path:map01110, path:map01230, path:map00250, path:map00460	Metabolic pathways, Biosynthesis of secondary metabolites, Biosynthesis of amino acids, Alanine, aspartate and glutamate metabolism, Cyanoamino acid metabolism	0.2	Global and overview maps	Metabolism
K01955	Ca	0.0602396	0.0156659	12	3.84528	0.00233002	0.0571879	Sucrose	carB, CPA2; carbamoyl-phosphate synthase large subunit	path:map01100, path:map00240, path:map00250	Metabolic pathways, Pyrimidine metabolism, Alanine, aspartate and glutamate metabolism	0.333333	Global and overview maps	Metabolism
K01955	CaSm	0.106637	0.0156659	12	6.80696	1.88413e-05	0.00363637	Sucrose	carB, CPA2; carbamoyl-phosphate synthase large subunit	path:map01100, path:map00240, path:map00250	Metabolic pathways, Pyrimidine metabolism, Alanine, aspartate and glutamate metabolism	0.333333	Global and overview maps	Metabolism
K01955	Sm	0.0245645	0.0156659	12	1.56803	0.142853	0.997733	Sucrose	carB, CPA2; carbamoyl-phosphate synthase large subunit	path:map01100, path:map00240, path:map00250	Metabolic pathways, Pyrimidine metabolism, Alanine, aspartate and glutamate metabolism	0.333333	Global and overview maps	Metabolism
K02744	Ca	-0.261276	0.0716991	12	-3.64405	0.00336299	0.0590051	Sucrose	agaF; N-acetylgalactosamine PTS system EIIA component	path:map00052, path:map02060	Galactose metabolism, Phosphotransferase system (PTS)	0.5	Carbohydrate metabolism	Metabolism
K02744	CaSm	-0.304712	0.0716991	12	-4.24987	0.00112756	0.0230668	Sucrose	agaF; N-acetylgalactosamine PTS system EIIA component	path:map00052, path:map02060	Galactose metabolism, Phosphotransferase system (PTS)	0.5	Carbohydrate metabolism	Metabolism
K02744	Sm	-0.0717125	0.0716991	12	-1.00019	0.336963	0.997733	Sucrose	agaF; N-acetylgalactosamine PTS system EIIA component	path:map00052, path:map02060	Galactose metabolism, Phosphotransferase system (PTS)	0.5	Carbohydrate metabolism	Metabolism
K06966	Ca	0.200509	0.0654122	12	3.06531	0.00980181	0.0817407	Sucrose	ppnN; pyrimidine/purine-5'-nucleotide nucleosidase	path:map00230, path:map00240	Purine metabolism, Pyrimidine metabolism	0.5	Nucleotide metabolism	Metabolism
K06966	CaSm	0.230313	0.0654122	12	3.52095	0.00421602	0.0350981	Sucrose	ppnN; pyrimidine/purine-5'-nucleotide nucleosidase	path:map00230, path:map00240	Purine metabolism, Pyrimidine metabolism	0.5	Nucleotide metabolism	Metabolism
K06966	Sm	0.079722	0.0654122	12	1.21876	0.246351	0.997733	Sucrose	ppnN; pyrimidine/purine-5'-nucleotide nucleosidase	path:map00230, path:map00240	Purine metabolism, Pyrimidine metabolism	0.5	Nucleotide metabolism	Metabolism
K12308	Ca	-0.218413	0.0643896	12	-3.39205	0.00534768	0.0737217	Sucrose	bgaB, lacA; beta-galactosidase	path:map00052	Galactose metabolism	1	Carbohydrate metabolism	Metabolism
K12308	CaSm	-0.292255	0.0643896	12	-4.53886	0.000679186	0.0187261	Sucrose	bgaB, lacA; beta-galactosidase	path:map00052	Galactose metabolism	1	Carbohydrate metabolism	Metabolism
K12308	Sm	-0.0992428	0.0643896	12	-1.54129	0.149194	0.997733	Sucrose	bgaB, lacA; beta-galactosidase	path:map00052	Galactose metabolism	1	Carbohydrate metabolism	Metabolism
K21636	Ca	-0.00741048	0.0198863	12	-0.372642	0.715913	0.872207	Sucrose	nrdD; ribonucleoside-triphosphate reductase (formate)	path:map01100, path:map00230, path:map00240	Metabolic pathways, Purine metabolism, Pyrimidine metabolism	0.333333	Global and overview maps	Metabolism
K21636	CaSm	-0.069132	0.0198863	12	-3.47636	0.00457696	0.0350981	Sucrose	nrdD; ribonucleoside-triphosphate reductase (formate)	path:map01100, path:map00230, path:map00240	Metabolic pathways, Purine metabolism, Pyrimidine metabolism	0.333333	Global and overview maps	Metabolism
K21636	Sm	-0.0296093	0.0198863	12	-1.48893	0.16231	0.997733	Sucrose	nrdD; ribonucleoside-triphosphate reductase (formate)	path:map01100, path:map00230, path:map00240	Metabolic pathways, Purine metabolism, Pyrimidine metabolism	0.333333	Global and overview maps	Metabolism
K00012	Ca	-0.0229242	0.111119	12	-0.206304	0.840012	0.961493	Glucose / Fructose	UGDH, ugd; UDPglucose 6-dehydrogenase	path:map01100, path:map00040, path:map00053, path:map00520	Metabolic pathways, Pentose and glucuronate interconversions, Ascorbate and aldarate metabolism, Amino sugar and nucleotide sugar metabolism	0.25	Global and overview maps	Metabolism
K00012	CaSm	-0.045777	0.111119	12	-0.411965	0.687629	0.856457	Glucose / Fructose	UGDH, ugd; UDPglucose 6-dehydrogenase	path:map01100, path:map00040, path:map00053, path:map00520	Metabolic pathways, Pentose and glucuronate interconversions, Ascorbate and aldarate metabolism, Amino sugar and nucleotide sugar metabolism	0.25	Global and overview maps	Metabolism
K00012	Sm	0.379823	0.111119	12	3.41817	0.00509574	0.0263237	Glucose / Fructose	UGDH, ugd; UDPglucose 6-dehydrogenase	path:map01100, path:map00040, path:map00053, path:map00520	Metabolic pathways, Pentose and glucuronate interconversions, Ascorbate and aldarate metabolism, Amino sugar and nucleotide sugar metabolism	0.25	Global and overview maps	Metabolism
K00031	Ca	0.108755	0.0809501	12	1.34348	0.203972	0.86421	Glucose / Fructose	IDH1, IDH2, icd; isocitrate dehydrogenase	path:map01100, path:map01110, path:map01120, path:map01130, path:map01200, path:map01210, path:map01230, path:map00020, path:map00720, path:map00480	Metabolic pathways, Biosynthesis of secondary metabolites, Microbial metabolism in diverse environments, Biosynthesis of antibiotics, Carbon metabolism, 2-Oxocarboxylic acid metabolism, Biosynthesis of amino acids, Citrate cycle (TCA cycle), Carbon fixation pathways in prokaryotes, Glutathione metabolism	0.0909091	Global and overview maps	Metabolism
K00031	CaSm	0.252401	0.0809501	12	3.11798	0.00888813	0.0542233	Glucose / Fructose	IDH1, IDH2, icd; isocitrate dehydrogenase	path:map01100, path:map01110, path:map01120, path:map01130, path:map01200, path:map01210, path:map01230, path:map00020, path:map00720, path:map00480	Metabolic pathways, Biosynthesis of secondary metabolites, Microbial metabolism in diverse environments, Biosynthesis of antibiotics, Carbon metabolism, 2-Oxocarboxylic acid metabolism, Biosynthesis of amino acids, Citrate cycle (TCA cycle), Carbon fixation pathways in prokaryotes, Glutathione metabolism	0.0909091	Global and overview maps	Metabolism
K00031	Sm	0.271305	0.0809501	12	3.35151	0.00576399	0.0270773	Glucose / Fructose	IDH1, IDH2, icd; isocitrate dehydrogenase	path:map01100, path:map01110, path:map01120, path:map01130, path:map01200, path:map01210, path:map01230, path:map00020, path:map00720, path:map00480	Metabolic pathways, Biosynthesis of secondary metabolites, Microbial metabolism in diverse environments, Biosynthesis of antibiotics, Carbon metabolism, 2-Oxocarboxylic acid metabolism, Biosynthesis of amino acids, Citrate cycle (TCA cycle), Carbon fixation pathways in prokaryotes, Glutathione metabolism	0.0909091	Global and overview maps	Metabolism
K00053	Ca	-0.0266926	0.0376106	12	-0.70971	0.491445	0.934762	Glucose / Fructose	ilvC; ketol-acid reductoisomerase	path:map01100, path:map01110, path:map01130, path:map01210, path:map01230, path:map00290, path:map00770	Metabolic pathways, Biosynthesis of secondary metabolites, Biosynthesis of antibiotics, 2-Oxocarboxylic acid metabolism, Biosynthesis of amino acids, Valine, leucine and isoleucine biosynthesis, Pantothenate and CoA biosynthesis	0.142857	Global and overview maps	Metabolism
K00053	CaSm	0.0544272	0.0376106	12	1.44712	0.173477	0.406357	Glucose / Fructose	ilvC; ketol-acid reductoisomerase	path:map01100, path:map01110, path:map01130, path:map01210, path:map01230, path:map00290, path:map00770	Metabolic pathways, Biosynthesis of secondary metabolites, Biosynthesis of antibiotics, 2-Oxocarboxylic acid metabolism, Biosynthesis of amino acids, Valine, leucine and isoleucine biosynthesis, Pantothenate and CoA biosynthesis	0.142857	Global and overview maps	Metabolism
K00053	Sm	0.132484	0.0376106	12	3.52251	0.00420398	0.0263237	Glucose / Fructose	ilvC; ketol-acid reductoisomerase	path:map01100, path:map01110, path:map01130, path:map01210, path:map01230, path:map00290, path:map00770	Metabolic pathways, Biosynthesis of secondary metabolites, Biosynthesis of antibiotics, 2-Oxocarboxylic acid metabolism, Biosynthesis of amino acids, Valine, leucine and isoleucine biosynthesis, Pantothenate and CoA biosynthesis	0.142857	Global and overview maps	Metabolism
K00147	Ca	0.0437289	0.0375409	12	1.16484	0.26672	0.86421	Glucose / Fructose	proA; glutamate-5-semialdehyde dehydrogenase	path:map01100, path:map01110, path:map01130, path:map01230, path:map00330, path:map00332	Metabolic pathways, Biosynthesis of secondary metabolites, Biosynthesis of antibiotics, Biosynthesis of amino acids, Arginine and proline metabolism, Carbapenem biosynthesis	0.166667	Global and overview maps	Metabolism
K00147	CaSm	0.146854	0.0375409	12	3.91184	0.00206536	0.0347668	Glucose / Fructose	proA; glutamate-5-semialdehyde dehydrogenase	path:map01100, path:map01110, path:map01130, path:map01230, path:map00330, path:map00332	Metabolic pathways, Biosynthesis of secondary metabolites, Biosynthesis of antibiotics, Biosynthesis of amino acids, Arginine and proline metabolism, Carbapenem biosynthesis	0.166667	Global and overview maps	Metabolism
K00147	Sm	0.104422	0.0375409	12	2.78155	0.0166025	0.054092	Glucose / Fructose	proA; glutamate-5-semialdehyde dehydrogenase	path:map01100, path:map01110, path:map01130, path:map01230, path:map00330, path:map00332	Metabolic pathways, Biosynthesis of secondary metabolites, Biosynthesis of antibiotics, Biosynthesis of amino acids, Arginine and proline metabolism, Carbapenem biosynthesis	0.166667	Global and overview maps	Metabolism
K00265	Ca	0.0920004	0.139801	12	0.65808	0.522911	0.934762	Glucose / Fructose	gltB; glutamate synthase (NADPH) large chain	path:map01100, path:map01110, path:map01120, path:map01130, path:map01230, path:map00910, path:map00250	Metabolic pathways, Biosynthesis of secondary metabolites, Microbial metabolism in diverse environments, Biosynthesis of antibiotics, Biosynthesis of amino acids, Nitrogen metabolism, Alanine, aspartate and glutamate metabolism	0.142857	Global and overview maps	Metabolism
K00265	CaSm	0.471767	0.139801	12	3.37456	0.00552347	0.043179	Glucose / Fructose	gltB; glutamate synthase (NADPH) large chain	path:map01100, path:map01110, path:map01120, path:map01130, path:map01230, path:map00910, path:map00250	Metabolic pathways, Biosynthesis of secondary metabolites, Microbial metabolism in diverse environments, Biosynthesis of antibiotics, Biosynthesis of amino acids, Nitrogen metabolism, Alanine, aspartate and glutamate metabolism	0.142857	Global and overview maps	Metabolism
K00265	Sm	0.792442	0.139801	12	5.66835	0.000104211	0.0105253	Glucose / Fructose	gltB; glutamate synthase (NADPH) large chain	path:map01100, path:map01110, path:map01120, path:map01130, path:map01230, path:map00910, path:map00250	Metabolic pathways, Biosynthesis of secondary metabolites, Microbial metabolism in diverse environments, Biosynthesis of antibiotics, Biosynthesis of amino acids, Nitrogen metabolism, Alanine, aspartate and glutamate metabolism	0.142857	Global and overview maps	Metabolism
K00266	Ca	0.0104868	0.0948689	12	0.11054	0.913808	0.961493	Glucose / Fructose	gltD; glutamate synthase (NADPH) small chain	path:map01100, path:map01110, path:map01120, path:map01130, path:map01230, path:map00910, path:map00250	Metabolic pathways, Biosynthesis of secondary metabolites, Microbial metabolism in diverse environments, Biosynthesis of antibiotics, Biosynthesis of amino acids, Nitrogen metabolism, Alanine, aspartate and glutamate metabolism	0.142857	Global and overview maps	Metabolism
K00266	CaSm	0.132433	0.0948689	12	1.39595	0.188019	0.412824	Glucose / Fructose	gltD; glutamate synthase (NADPH) small chain	path:map01100, path:map01110, path:map01120, path:map01130, path:map01230, path:map00910, path:map00250	Metabolic pathways, Biosynthesis of secondary metabolites, Microbial metabolism in diverse environments, Biosynthesis of antibiotics, Biosynthesis of amino acids, Nitrogen metabolism, Alanine, aspartate and glutamate metabolism	0.142857	Global and overview maps	Metabolism
K00266	Sm	0.400999	0.0948689	12	4.22688	0.00117449	0.0227457	Glucose / Fructose	gltD; glutamate synthase (NADPH) small chain	path:map01100, path:map01110, path:map01120, path:map01130, path:map01230, path:map00910, path:map00250	Metabolic pathways, Biosynthesis of secondary metabolites, Microbial metabolism in diverse environments, Biosynthesis of antibiotics, Biosynthesis of amino acids, Nitrogen metabolism, Alanine, aspartate and glutamate metabolism	0.142857	Global and overview maps	Metabolism
K00290	Ca	-0.0441055	0.0997683	12	-0.44208	0.666294	0.961493	Glucose / Fructose	LYS1; saccharopine dehydrogenase (NAD+, L-lysine forming)	path:map01100, path:map01110, path:map01130, path:map01230, path:map00300, path:map00310	Metabolic pathways, Biosynthesis of secondary metabolites, Biosynthesis of antibiotics, Biosynthesis of amino acids, Lysine biosynthesis, Lysine degradation	0.166667	Global and overview maps	Metabolism
K00290	CaSm	-0.294716	0.0997683	12	-2.95401	0.0120541	0.062055	Glucose / Fructose	LYS1; saccharopine dehydrogenase (NAD+, L-lysine forming)	path:map01100, path:map01110, path:map01130, path:map01230, path:map00300, path:map00310	Metabolic pathways, Biosynthesis of secondary metabolites, Biosynthesis of antibiotics, Biosynthesis of amino acids, Lysine biosynthesis, Lysine degradation	0.166667	Global and overview maps	Metabolism
K00290	Sm	-0.293612	0.0997683	12	-2.94294	0.0123046	0.0444866	Glucose / Fructose	LYS1; saccharopine dehydrogenase (NAD+, L-lysine forming)	path:map01100, path:map01110, path:map01130, path:map01230, path:map00300, path:map00310	Metabolic pathways, Biosynthesis of secondary metabolites, Biosynthesis of antibiotics, Biosynthesis of amino acids, Lysine biosynthesis, Lysine degradation	0.166667	Global and overview maps	Metabolism
K00548	Ca	0.146808	0.0679069	12	2.1619	0.0515357	0.749221	Glucose / Fructose	metH, MTR; 5-methyltetrahydrofolate--homocysteine methyltransferase	path:map01100, path:map01110, path:map01230, path:map00270, path:map00450, path:map00670	Metabolic pathways, Biosynthesis of secondary metabolites, Biosynthesis of amino acids, Cysteine and methionine metabolism, Selenocompound metabolism, One carbon pool by folate	0.166667	Global and overview maps	Metabolism
K00548	CaSm	0.126676	0.0679069	12	1.86543	0.0867483	0.257693	Glucose / Fructose	metH, MTR; 5-methyltetrahydrofolate--homocysteine methyltransferase	path:map01100, path:map01110, path:map01230, path:map00270, path:map00450, path:map00670	Metabolic pathways, Biosynthesis of secondary metabolites, Biosynthesis of amino acids, Cysteine and methionine metabolism, Selenocompound metabolism, One carbon pool by folate	0.166667	Global and overview maps	Metabolism
K00548	Sm	0.194997	0.0679069	12	2.87153	0.0140498	0.0489319	Glucose / Fructose	metH, MTR; 5-methyltetrahydrofolate--homocysteine methyltransferase	path:map01100, path:map01110, path:map01230, path:map00270, path:map00450, path:map00670	Metabolic pathways, Biosynthesis of secondary metabolites, Biosynthesis of amino acids, Cysteine and methionine metabolism, Selenocompound metabolism, One carbon pool by folate	0.166667	Global and overview maps	Metabolism
K00549	Ca	-0.0518764	0.019379	12	-2.67694	0.0201506	0.508802	Glucose / Fructose	metE; 5-methyltetrahydropteroyltriglutamate--homocysteine methyltransferase	path:map01100, path:map01110, path:map01230, path:map00270, path:map00450	Metabolic pathways, Biosynthesis of secondary metabolites, Biosynthesis of amino acids, Cysteine and methionine metabolism, Selenocompound metabolism	0.2	Global and overview maps	Metabolism
K00549	CaSm	-0.0811948	0.019379	12	-4.18983	0.00125437	0.030267	Glucose / Fructose	metE; 5-methyltetrahydropteroyltriglutamate--homocysteine methyltransferase	path:map01100, path:map01110, path:map01230, path:map00270, path:map00450	Metabolic pathways, Biosynthesis of secondary metabolites, Biosynthesis of amino acids, Cysteine and methionine metabolism, Selenocompound metabolism	0.2	Global and overview maps	Metabolism
K00549	Sm	-0.0761888	0.019379	12	-3.93151	0.00199321	0.0238499	Glucose / Fructose	metE; 5-methyltetrahydropteroyltriglutamate--homocysteine methyltransferase	path:map01100, path:map01110, path:map01230, path:map00270, path:map00450	Metabolic pathways, Biosynthesis of secondary metabolites, Biosynthesis of amino acids, Cysteine and methionine metabolism, Selenocompound metabolism	0.2	Global and overview maps	Metabolism
K00765	Ca	0.128662	0.111732	12	1.15153	0.271943	0.86421	Glucose / Fructose	hisG; ATP phosphoribosyltransferase	path:map01100, path:map01110, path:map01230, path:map00340	Metabolic pathways, Biosynthesis of secondary metabolites, Biosynthesis of amino acids, Histidine metabolism	0.25	Global and overview maps	Metabolism
K00765	CaSm	0.332091	0.111732	12	2.97221	0.0116532	0.0619459	Glucose / Fructose	hisG; ATP phosphoribosyltransferase	path:map01100, path:map01110, path:map01230, path:map00340	Metabolic pathways, Biosynthesis of secondary metabolites, Biosynthesis of amino acids, Histidine metabolism	0.25	Global and overview maps	Metabolism
K00765	Sm	0.330313	0.111732	12	2.9563	0.0120029	0.0444866	Glucose / Fructose	hisG; ATP phosphoribosyltransferase	path:map01100, path:map01110, path:map01230, path:map00340	Metabolic pathways, Biosynthesis of secondary metabolites, Biosynthesis of amino acids, Histidine metabolism	0.25	Global and overview maps	Metabolism
K00930	Ca	0.106498	0.0812634	12	1.31053	0.214546	0.86421	Glucose / Fructose	argB; acetylglutamate kinase	path:map01100, path:map01110, path:map01130, path:map01210, path:map01230, path:map00220	Metabolic pathways, Biosynthesis of secondary metabolites, Biosynthesis of antibiotics, 2-Oxocarboxylic acid metabolism, Biosynthesis of amino acids, Arginine biosynthesis	0.166667	Global and overview maps	Metabolism
K00930	CaSm	0.272298	0.0812634	12	3.35081	0.00577145	0.043179	Glucose / Fructose	argB; acetylglutamate kinase	path:map01100, path:map01110, path:map01130, path:map01210, path:map01230, path:map00220	Metabolic pathways, Biosynthesis of secondary metabolites, Biosynthesis of antibiotics, 2-Oxocarboxylic acid metabolism, Biosynthesis of amino acids, Arginine biosynthesis	0.166667	Global and overview maps	Metabolism
K00930	Sm	0.275038	0.0812634	12	3.38453	0.00542259	0.0267162	Glucose / Fructose	argB; acetylglutamate kinase	path:map01100, path:map01110, path:map01130, path:map01210, path:map01230, path:map00220	Metabolic pathways, Biosynthesis of secondary metabolites, Biosynthesis of antibiotics, 2-Oxocarboxylic acid metabolism, Biosynthesis of amino acids, Arginine biosynthesis	0.166667	Global and overview maps	Metabolism
K01187	Ca	-0.0670953	0.109701	12	-0.611618	0.552202	0.953374	Glucose / Fructose	malZ; alpha-glucosidase	path:map01100, path:map00052, path:map00500	Metabolic pathways, Galactose metabolism, Starch and sucrose metabolism	0.333333	Global and overview maps	Metabolism
K01187	CaSm	-0.106504	0.109701	12	-0.970851	0.350785	0.595451	Glucose / Fructose	malZ; alpha-glucosidase	path:map01100, path:map00052, path:map00500	Metabolic pathways, Galactose metabolism, Starch and sucrose metabolism	0.333333	Global and overview maps	Metabolism
K01187	Sm	0.376877	0.109701	12	3.43548	0.00493545	0.0263237	Glucose / Fructose	malZ; alpha-glucosidase	path:map01100, path:map00052, path:map00500	Metabolic pathways, Galactose metabolism, Starch and sucrose metabolism	0.333333	Global and overview maps	Metabolism
K01190	Ca	-0.071032	0.0387195	12	-1.83453	0.0914753	0.749221	Glucose / Fructose	lacZ; beta-galactosidase	path:map01100, path:map00052, path:map00600, path:map00511	Metabolic pathways, Galactose metabolism, Sphingolipid metabolism, Other glycan degradation	0.25	Global and overview maps	Metabolism
K01190	CaSm	-0.177205	0.0387195	12	-4.57664	0.000636124	0.0256994	Glucose / Fructose	lacZ; beta-galactosidase	path:map01100, path:map00052, path:map00600, path:map00511	Metabolic pathways, Galactose metabolism, Sphingolipid metabolism, Other glycan degradation	0.25	Global and overview maps	Metabolism
K01190	Sm	-0.162688	0.0387195	12	-4.20172	0.00122814	0.0227457	Glucose / Fructose	lacZ; beta-galactosidase	path:map01100, path:map00052, path:map00600, path:map00511	Metabolic pathways, Galactose metabolism, Sphingolipid metabolism, Other glycan degradation	0.25	Global and overview maps	Metabolism
K01206	Ca	-0.184922	0.0649868	12	-2.84553	0.0147445	0.4964	Glucose / Fructose	FUCA; alpha-L-fucosidase	path:map00511	Other glycan degradation	1	Glycan biosynthesis and metabolism	Metabolism
K01206	CaSm	-0.231011	0.0649868	12	-3.55473	0.00396201	0.039913	Glucose / Fructose	FUCA; alpha-L-fucosidase	path:map00511	Other glycan degradation	1	Glycan biosynthesis and metabolism	Metabolism
K01206	Sm	-0.227152	0.0649868	12	-3.49536	0.00441951	0.0263237	Glucose / Fructose	FUCA; alpha-L-fucosidase	path:map00511	Other glycan degradation	1	Glycan biosynthesis and metabolism	Metabolism
K01227	Ca	0.0245455	0.12712	12	0.19309	0.850118	0.961493	Glucose / Fructose	ENGASE; mannosyl-glycoprotein endo-beta-N-acetylglucosaminidase	path:map00511	Other glycan degradation	1	Glycan biosynthesis and metabolism	Metabolism
K01227	CaSm	-0.190689	0.12712	12	-1.50007	0.159439	0.383828	Glucose / Fructose	ENGASE; mannosyl-glycoprotein endo-beta-N-acetylglucosaminidase	path:map00511	Other glycan degradation	1	Glycan biosynthesis and metabolism	Metabolism
K01227	Sm	-0.426815	0.12712	12	-3.35759	0.00569959	0.0270773	Glucose / Fructose	ENGASE; mannosyl-glycoprotein endo-beta-N-acetylglucosaminidase	path:map00511	Other glycan degradation	1	Glycan biosynthesis and metabolism	Metabolism
K01243	Ca	-0.0154523	0.0163349	12	-0.945967	0.362825	0.897376	Glucose / Fructose	mtnN, mtn, pfs; adenosylhomocysteine nucleosidase	path:map01100, path:map01230, path:map00270	Metabolic pathways, Biosynthesis of amino acids, Cysteine and methionine metabolism	0.333333	Global and overview maps	Metabolism
K01243	CaSm	-0.0218131	0.0163349	12	-1.33537	0.206534	0.437765	Glucose / Fructose	mtnN, mtn, pfs; adenosylhomocysteine nucleosidase	path:map01100, path:map01230, path:map00270	Metabolic pathways, Biosynthesis of amino acids, Cysteine and methionine metabolism	0.333333	Global and overview maps	Metabolism
K01243	Sm	-0.0563505	0.0163349	12	-3.4497	0.00480766	0.0263237	Glucose / Fructose	mtnN, mtn, pfs; adenosylhomocysteine nucleosidase	path:map01100, path:map01230, path:map00270	Metabolic pathways, Biosynthesis of amino acids, Cysteine and methionine metabolism	0.333333	Global and overview maps	Metabolism
K01609	Ca	-0.0810376	0.052927	12	-1.53112	0.151666	0.806227	Glucose / Fructose	trpC; indole-3-glycerol phosphate synthase	path:map01100, path:map01110, path:map01130, path:map01230, path:map00400	Metabolic pathways, Biosynthesis of secondary metabolites, Biosynthesis of antibiotics, Biosynthesis of amino acids, Phenylalanine, tyrosine and tryptophan biosynthesis	0.2	Global and overview maps	Metabolism
K01609	CaSm	-0.112563	0.052927	12	-2.12676	0.0548703	0.186625	Glucose / Fructose	trpC; indole-3-glycerol phosphate synthase	path:map01100, path:map01110, path:map01130, path:map01230, path:map00400	Metabolic pathways, Biosynthesis of secondary metabolites, Biosynthesis of antibiotics, Biosynthesis of amino acids, Phenylalanine, tyrosine and tryptophan biosynthesis	0.2	Global and overview maps	Metabolism
K01609	Sm	-0.227215	0.052927	12	-4.29299	0.00104474	0.0227457	Glucose / Fructose	trpC; indole-3-glycerol phosphate synthase	path:map01100, path:map01110, path:map01130, path:map01230, path:map00400	Metabolic pathways, Biosynthesis of secondary metabolites, Biosynthesis of antibiotics, Biosynthesis of amino acids, Phenylalanine, tyrosine and tryptophan biosynthesis	0.2	Global and overview maps	Metabolism
K01639	Ca	-0.127544	0.0732955	12	-1.74013	0.107393	0.749221	Glucose / Fructose	E4.1.3.3, nanA, NPL; N-acetylneuraminate lyase	path:map00520	Amino sugar and nucleotide sugar metabolism	1	Carbohydrate metabolism	Metabolism
K01639	CaSm	-0.268751	0.0732955	12	-3.66667	0.00322655	0.039913	Glucose / Fructose	E4.1.3.3, nanA, NPL; N-acetylneuraminate lyase	path:map00520	Amino sugar and nucleotide sugar metabolism	1	Carbohydrate metabolism	Metabolism
K01639	Sm	-0.299462	0.0732955	12	-4.08568	0.00151059	0.0227457	Glucose / Fructose	E4.1.3.3, nanA, NPL; N-acetylneuraminate lyase	path:map00520	Amino sugar and nucleotide sugar metabolism	1	Carbohydrate metabolism	Metabolism
K01652	Ca	0.038854	0.0220302	12	1.76367	0.103206	0.749221	Glucose / Fructose	E2.2.1.6L, ilvB, ilvG, ilvI; acetolactate synthase I/II/III large subunit	path:map01100, path:map01110, path:map01130, path:map01210, path:map01230, path:map00650, path:map00660, path:map00290, path:map00770	Metabolic pathways, Biosynthesis of secondary metabolites, Biosynthesis of antibiotics, 2-Oxocarboxylic acid metabolism, Biosynthesis of amino acids, Butanoate metabolism, C5-Branched dibasic acid metabolism, Valine, leucine and isoleucine biosynthesis, Pantothenate and CoA biosynthesis	0.111111	Global and overview maps	Metabolism
K01652	CaSm	0.105115	0.0220302	12	4.77139	0.000455191	0.0256994	Glucose / Fructose	E2.2.1.6L, ilvB, ilvG, ilvI; acetolactate synthase I/II/III large subunit	path:map01100, path:map01110, path:map01130, path:map01210, path:map01230, path:map00650, path:map00660, path:map00290, path:map00770	Metabolic pathways, Biosynthesis of secondary metabolites, Biosynthesis of antibiotics, 2-Oxocarboxylic acid metabolism, Biosynthesis of amino acids, Butanoate metabolism, C5-Branched dibasic acid metabolism, Valine, leucine and isoleucine biosynthesis, Pantothenate and CoA biosynthesis	0.111111	Global and overview maps	Metabolism
K01652	Sm	0.0528379	0.0220302	12	2.39843	0.0336146	0.0870533	Glucose / Fructose	E2.2.1.6L, ilvB, ilvG, ilvI; acetolactate synthase I/II/III large subunit	path:map01100, path:map01110, path:map01130, path:map01210, path:map01230, path:map00650, path:map00660, path:map00290, path:map00770	Metabolic pathways, Biosynthesis of secondary metabolites, Biosynthesis of antibiotics, 2-Oxocarboxylic acid metabolism, Biosynthesis of amino acids, Butanoate metabolism, C5-Branched dibasic acid metabolism, Valine, leucine and isoleucine biosynthesis, Pantothenate and CoA biosynthesis	0.111111	Global and overview maps	Metabolism
K01653	Ca	-0.100965	0.028012	12	-3.60436	0.00361686	0.243535	Glucose / Fructose	E2.2.1.6S, ilvH, ilvN; acetolactate synthase I/III small subunit	path:map01100, path:map01110, path:map01130, path:map01210, path:map01230, path:map00650, path:map00660, path:map00290, path:map00770	Metabolic pathways, Biosynthesis of secondary metabolites, Biosynthesis of antibiotics, 2-Oxocarboxylic acid metabolism, Biosynthesis of amino acids, Butanoate metabolism, C5-Branched dibasic acid metabolism, Valine, leucine and isoleucine biosynthesis, Pantothenate and CoA biosynthesis	0.111111	Global and overview maps	Metabolism
K01653	CaSm	-0.03528	0.028012	12	-1.25946	0.23181	0.476766	Glucose / Fructose	E2.2.1.6S, ilvH, ilvN; acetolactate synthase I/III small subunit	path:map01100, path:map01110, path:map01130, path:map01210, path:map01230, path:map00650, path:map00660, path:map00290, path:map00770	Metabolic pathways, Biosynthesis of secondary metabolites, Biosynthesis of antibiotics, 2-Oxocarboxylic acid metabolism, Biosynthesis of amino acids, Butanoate metabolism, C5-Branched dibasic acid metabolism, Valine, leucine and isoleucine biosynthesis, Pantothenate and CoA biosynthesis	0.111111	Global and overview maps	Metabolism
K01653	Sm	-0.126787	0.028012	12	-4.52617	0.000694314	0.0227457	Glucose / Fructose	E2.2.1.6S, ilvH, ilvN; acetolactate synthase I/III small subunit	path:map01100, path:map01110, path:map01130, path:map01210, path:map01230, path:map00650, path:map00660, path:map00290, path:map00770	Metabolic pathways, Biosynthesis of secondary metabolites, Biosynthesis of antibiotics, 2-Oxocarboxylic acid metabolism, Biosynthesis of amino acids, Butanoate metabolism, C5-Branched dibasic acid metabolism, Valine, leucine and isoleucine biosynthesis, Pantothenate and CoA biosynthesis	0.111111	Global and overview maps	Metabolism
K01681	Ca	0.166535	0.0803435	12	2.07279	0.0603892	0.749221	Glucose / Fructose	ACO, acnA; aconitate hydratase	path:map01100, path:map01110, path:map01120, path:map01130, path:map01200, path:map01210, path:map01230, path:map00020, path:map00630, path:map00720	Metabolic pathways, Biosynthesis of secondary metabolites, Microbial metabolism in diverse environments, Biosynthesis of antibiotics, Carbon metabolism, 2-Oxocarboxylic acid metabolism, Biosynthesis of amino acids, Citrate cycle (TCA cycle), Glyoxylate and dicarboxylate metabolism, Carbon fixation pathways in prokaryotes	0.1	Global and overview maps	Metabolism
K01681	CaSm	0.321279	0.0803435	12	3.99881	0.00176546	0.0324203	Glucose / Fructose	ACO, acnA; aconitate hydratase	path:map01100, path:map01110, path:map01120, path:map01130, path:map01200, path:map01210, path:map01230, path:map00020, path:map00630, path:map00720	Metabolic pathways, Biosynthesis of secondary metabolites, Microbial metabolism in diverse environments, Biosynthesis of antibiotics, Carbon metabolism, 2-Oxocarboxylic acid metabolism, Biosynthesis of amino acids, Citrate cycle (TCA cycle), Glyoxylate and dicarboxylate metabolism, Carbon fixation pathways in prokaryotes	0.1	Global and overview maps	Metabolism
K01681	Sm	0.285568	0.0803435	12	3.55434	0.00396485	0.0263237	Glucose / Fructose	ACO, acnA; aconitate hydratase	path:map01100, path:map01110, path:map01120, path:map01130, path:map01200, path:map01210, path:map01230, path:map00020, path:map00630, path:map00720	Metabolic pathways, Biosynthesis of secondary metabolites, Microbial metabolism in diverse environments, Biosynthesis of antibiotics, Carbon metabolism, 2-Oxocarboxylic acid metabolism, Biosynthesis of amino acids, Citrate cycle (TCA cycle), Glyoxylate and dicarboxylate metabolism, Carbon fixation pathways in prokaryotes	0.1	Global and overview maps	Metabolism
K01682	Ca	-0.0889119	0.255661	12	-0.347773	0.734035	0.961493	Glucose / Fructose	acnB; aconitate hydratase 2 / 2-methylisocitrate dehydratase	path:map01100, path:map01110, path:map01120, path:map01130, path:map01200, path:map01210, path:map01230, path:map00020, path:map00630, path:map00640, path:map00720	Metabolic pathways, Biosynthesis of secondary metabolites, Microbial metabolism in diverse environments, Biosynthesis of antibiotics, Carbon metabolism, 2-Oxocarboxylic acid metabolism, Biosynthesis of amino acids, Citrate cycle (TCA cycle), Glyoxylate and dicarboxylate metabolism, Propanoate metabolism, Carbon fixation pathways in prokaryotes	0.0909091	Global and overview maps	Metabolism
K01682	CaSm	-0.24964	0.255661	12	-0.976451	0.348116	0.595451	Glucose / Fructose	acnB; aconitate hydratase 2 / 2-methylisocitrate dehydratase	path:map01100, path:map01110, path:map01120, path:map01130, path:map01200, path:map01210, path:map01230, path:map00020, path:map00630, path:map00640, path:map00720	Metabolic pathways, Biosynthesis of secondary metabolites, Microbial metabolism in diverse environments, Biosynthesis of antibiotics, Carbon metabolism, 2-Oxocarboxylic acid metabolism, Biosynthesis of amino acids, Citrate cycle (TCA cycle), Glyoxylate and dicarboxylate metabolism, Propanoate metabolism, Carbon fixation pathways in prokaryotes	0.0909091	Global and overview maps	Metabolism
K01682	Sm	-0.806087	0.255661	12	-3.15295	0.0083291	0.0343363	Glucose / Fructose	acnB; aconitate hydratase 2 / 2-methylisocitrate dehydratase	path:map01100, path:map01110, path:map01120, path:map01130, path:map01200, path:map01210, path:map01230, path:map00020, path:map00630, path:map00640, path:map00720	Metabolic pathways, Biosynthesis of secondary metabolites, Microbial metabolism in diverse environments, Biosynthesis of antibiotics, Carbon metabolism, 2-Oxocarboxylic acid metabolism, Biosynthesis of amino acids, Citrate cycle (TCA cycle), Glyoxylate and dicarboxylate metabolism, Propanoate metabolism, Carbon fixation pathways in prokaryotes	0.0909091	Global and overview maps	Metabolism
K01693	Ca	0.179687	0.0809618	12	2.2194	0.0464885	0.749221	Glucose / Fructose	hisB; imidazoleglycerol-phosphate dehydratase	path:map01100, path:map01110, path:map01230, path:map00340	Metabolic pathways, Biosynthesis of secondary metabolites, Biosynthesis of amino acids, Histidine metabolism	0.25	Global and overview maps	Metabolism
K01693	CaSm	0.307496	0.0809618	12	3.79804	0.00253885	0.0394498	Glucose / Fructose	hisB; imidazoleglycerol-phosphate dehydratase	path:map01100, path:map01110, path:map01230, path:map00340	Metabolic pathways, Biosynthesis of secondary metabolites, Biosynthesis of amino acids, Histidine metabolism	0.25	Global and overview maps	Metabolism
K01693	Sm	0.329302	0.0809618	12	4.06738	0.00156092	0.0227457	Glucose / Fructose	hisB; imidazoleglycerol-phosphate dehydratase	path:map01100, path:map01110, path:map01230, path:map00340	Metabolic pathways, Biosynthesis of secondary metabolites, Biosynthesis of amino acids, Histidine metabolism	0.25	Global and overview maps	Metabolism
K01697	Ca	-0.114974	0.30388	12	-0.378355	0.711776	0.961493	Glucose / Fructose	CBS; cystathionine beta-synthase	path:map01100, path:map01130, path:map01230, path:map00260, path:map00270	Metabolic pathways, Biosynthesis of antibiotics, Biosynthesis of amino acids, Glycine, serine and threonine metabolism, Cysteine and methionine metabolism	0.2	Global and overview maps	Metabolism
K01697	CaSm	0.272356	0.30388	12	0.89626	0.38774	0.631641	Glucose / Fructose	CBS; cystathionine beta-synthase	path:map01100, path:map01130, path:map01230, path:map00260, path:map00270	Metabolic pathways, Biosynthesis of antibiotics, Biosynthesis of amino acids, Glycine, serine and threonine metabolism, Cysteine and methionine metabolism	0.2	Global and overview maps	Metabolism
K01697	Sm	0.978682	0.30388	12	3.22062	0.00734606	0.0322588	Glucose / Fructose	CBS; cystathionine beta-synthase	path:map01100, path:map01130, path:map01230, path:map00260, path:map00270	Metabolic pathways, Biosynthesis of antibiotics, Biosynthesis of amino acids, Glycine, serine and threonine metabolism, Cysteine and methionine metabolism	0.2	Global and overview maps	Metabolism
K01704	Ca	-0.078227	0.0458783	12	-1.7051	0.113904	0.749221	Glucose / Fructose	leuD, IPMI-S; 3-isopropylmalate/(R)-2-methylmalate dehydratase small subunit	path:map01100, path:map01110, path:map01210, path:map01230, path:map00660, path:map00290	Metabolic pathways, Biosynthesis of secondary metabolites, 2-Oxocarboxylic acid metabolism, Biosynthesis of amino acids, C5-Branched dibasic acid metabolism, Valine, leucine and isoleucine biosynthesis	0.166667	Global and overview maps	Metabolism
K01704	CaSm	-0.101834	0.0458783	12	-2.21966	0.0464671	0.164673	Glucose / Fructose	leuD, IPMI-S; 3-isopropylmalate/(R)-2-methylmalate dehydratase small subunit	path:map01100, path:map01110, path:map01210, path:map01230, path:map00660, path:map00290	Metabolic pathways, Biosynthesis of secondary metabolites, 2-Oxocarboxylic acid metabolism, Biosynthesis of amino acids, C5-Branched dibasic acid metabolism, Valine, leucine and isoleucine biosynthesis	0.166667	Global and overview maps	Metabolism
K01704	Sm	-0.13496	0.0458783	12	-2.9417	0.0123329	0.0444866	Glucose / Fructose	leuD, IPMI-S; 3-isopropylmalate/(R)-2-methylmalate dehydratase small subunit	path:map01100, path:map01110, path:map01210, path:map01230, path:map00660, path:map00290	Metabolic pathways, Biosynthesis of secondary metabolites, 2-Oxocarboxylic acid metabolism, Biosynthesis of amino acids, C5-Branched dibasic acid metabolism, Valine, leucine and isoleucine biosynthesis	0.166667	Global and overview maps	Metabolism
K01714	Ca	0.0343152	0.0304081	12	1.12849	0.281169	0.86421	Glucose / Fructose	dapA; 4-hydroxy-tetrahydrodipicolinate synthase	path:map01100, path:map01110, path:map01120, path:map01130, path:map01230, path:map00300, path:map00261	Metabolic pathways, Biosynthesis of secondary metabolites, Microbial metabolism in diverse environments, Biosynthesis of antibiotics, Biosynthesis of amino acids, Lysine biosynthesis, Monobactam biosynthesis	0.142857	Global and overview maps	Metabolism
K01714	CaSm	0.052719	0.0304081	12	1.73372	0.108559	0.304569	Glucose / Fructose	dapA; 4-hydroxy-tetrahydrodipicolinate synthase	path:map01100, path:map01110, path:map01120, path:map01130, path:map01230, path:map00300, path:map00261	Metabolic pathways, Biosynthesis of secondary metabolites, Microbial metabolism in diverse environments, Biosynthesis of antibiotics, Biosynthesis of amino acids, Lysine biosynthesis, Monobactam biosynthesis	0.142857	Global and overview maps	Metabolism
K01714	Sm	0.0964388	0.0304081	12	3.17149	0.00804738	0.0339792	Glucose / Fructose	dapA; 4-hydroxy-tetrahydrodipicolinate synthase	path:map01100, path:map01110, path:map01120, path:map01130, path:map01230, path:map00300, path:map00261	Metabolic pathways, Biosynthesis of secondary metabolites, Microbial metabolism in diverse environments, Biosynthesis of antibiotics, Biosynthesis of amino acids, Lysine biosynthesis, Monobactam biosynthesis	0.142857	Global and overview maps	Metabolism
K01755	Ca	0.110312	0.0607674	12	1.81532	0.0945299	0.749221	Glucose / Fructose	argH, ASL; argininosuccinate lyase	path:map01100, path:map01110, path:map01130, path:map01230, path:map00250, path:map00220	Metabolic pathways, Biosynthesis of secondary metabolites, Biosynthesis of antibiotics, Biosynthesis of amino acids, Alanine, aspartate and glutamate metabolism, Arginine biosynthesis	0.166667	Global and overview maps	Metabolism
K01755	CaSm	0.249996	0.0607674	12	4.11398	0.00143602	0.030267	Glucose / Fructose	argH, ASL; argininosuccinate lyase	path:map01100, path:map01110, path:map01130, path:map01230, path:map00250, path:map00220	Metabolic pathways, Biosynthesis of secondary metabolites, Biosynthesis of antibiotics, Biosynthesis of amino acids, Alanine, aspartate and glutamate metabolism, Arginine biosynthesis	0.166667	Global and overview maps	Metabolism
K01755	Sm	0.169234	0.0607674	12	2.78495	0.0164984	0.054092	Glucose / Fructose	argH, ASL; argininosuccinate lyase	path:map01100, path:map01110, path:map01130, path:map01230, path:map00250, path:map00220	Metabolic pathways, Biosynthesis of secondary metabolites, Biosynthesis of antibiotics, Biosynthesis of amino acids, Alanine, aspartate and glutamate metabolism, Arginine biosynthesis	0.166667	Global and overview maps	Metabolism
K01758	Ca	-0.0374512	0.316717	12	-0.118248	0.907827	0.961493	Glucose / Fructose	CTH; cystathionine gamma-lyase	path:map01100, path:map01130, path:map01230, path:map00260, path:map00270, path:map00450	Metabolic pathways, Biosynthesis of antibiotics, Biosynthesis of amino acids, Glycine, serine and threonine metabolism, Cysteine and methionine metabolism, Selenocompound metabolism	0.166667	Global and overview maps	Metabolism
K01758	CaSm	0.358943	0.316717	12	1.13332	0.279214	0.522233	Glucose / Fructose	CTH; cystathionine gamma-lyase	path:map01100, path:map01130, path:map01230, path:map00260, path:map00270, path:map00450	Metabolic pathways, Biosynthesis of antibiotics, Biosynthesis of amino acids, Glycine, serine and threonine metabolism, Cysteine and methionine metabolism, Selenocompound metabolism	0.166667	Global and overview maps	Metabolism
K01758	Sm	1.13158	0.316717	12	3.57284	0.00383233	0.0263237	Glucose / Fructose	CTH; cystathionine gamma-lyase	path:map01100, path:map01130, path:map01230, path:map00260, path:map00270, path:map00450	Metabolic pathways, Biosynthesis of antibiotics, Biosynthesis of amino acids, Glycine, serine and threonine metabolism, Cysteine and methionine metabolism, Selenocompound metabolism	0.166667	Global and overview maps	Metabolism
K01778	Ca	0.132931	0.145197	12	0.915517	0.377951	0.897376	Glucose / Fructose	dapF; diaminopimelate epimerase	path:map01100, path:map01110, path:map01120, path:map01130, path:map01230, path:map00300	Metabolic pathways, Biosynthesis of secondary metabolites, Microbial metabolism in diverse environments, Biosynthesis of antibiotics, Biosynthesis of amino acids, Lysine biosynthesis	0.166667	Global and overview maps	Metabolism
K01778	CaSm	0.251908	0.145197	12	1.73494	0.108337	0.304569	Glucose / Fructose	dapF; diaminopimelate epimerase	path:map01100, path:map01110, path:map01120, path:map01130, path:map01230, path:map00300	Metabolic pathways, Biosynthesis of secondary metabolites, Microbial metabolism in diverse environments, Biosynthesis of antibiotics, Biosynthesis of amino acids, Lysine biosynthesis	0.166667	Global and overview maps	Metabolism
K01778	Sm	0.504323	0.145197	12	3.47337	0.00460231	0.0263237	Glucose / Fructose	dapF; diaminopimelate epimerase	path:map01100, path:map01110, path:map01120, path:map01130, path:map01230, path:map00300	Metabolic pathways, Biosynthesis of secondary metabolites, Microbial metabolism in diverse environments, Biosynthesis of antibiotics, Biosynthesis of amino acids, Lysine biosynthesis	0.166667	Global and overview maps	Metabolism
K01785	Ca	-0.0712649	0.038305	12	-1.86046	0.0874932	0.749221	Glucose / Fructose	galM, GALM; aldose 1-epimerase	path:map01100, path:map01110, path:map01120, path:map01130, path:map00010, path:map00052	Metabolic pathways, Biosynthesis of secondary metabolites, Microbial metabolism in diverse environments, Biosynthesis of antibiotics, Glycolysis / Gluconeogenesis, Galactose metabolism	0.166667	Global and overview maps	Metabolism
K01785	CaSm	-0.136387	0.038305	12	-3.56056	0.00391981	0.039913	Glucose / Fructose	galM, GALM; aldose 1-epimerase	path:map01100, path:map01110, path:map01120, path:map01130, path:map00010, path:map00052	Metabolic pathways, Biosynthesis of secondary metabolites, Microbial metabolism in diverse environments, Biosynthesis of antibiotics, Glycolysis / Gluconeogenesis, Galactose metabolism	0.166667	Global and overview maps	Metabolism
K01785	Sm	-0.0793661	0.038305	12	-2.07195	0.0604789	0.131171	Glucose / Fructose	galM, GALM; aldose 1-epimerase	path:map01100, path:map01110, path:map01120, path:map01130, path:map00010, path:map00052	Metabolic pathways, Biosynthesis of secondary metabolites, Microbial metabolism in diverse environments, Biosynthesis of antibiotics, Glycolysis / Gluconeogenesis, Galactose metabolism	0.166667	Global and overview maps	Metabolism
K01803	Ca	-0.0403782	0.034812	12	-1.15989	0.26865	0.86421	Glucose / Fructose	TPI, tpiA; triosephosphate isomerase (TIM)	path:map01100, path:map01110, path:map01120, path:map01130, path:map01200, path:map01230, path:map00010, path:map00051, path:map00562	Metabolic pathways, Biosynthesis of secondary metabolites, Microbial metabolism in diverse environments, Biosynthesis of antibiotics, Carbon metabolism, Biosynthesis of amino acids, Glycolysis / Gluconeogenesis, Fructose and mannose metabolism, Inositol phosphate metabolism	0.1	Global and overview maps	Metabolism
K01803	CaSm	-0.120573	0.034812	12	-3.46355	0.00468634	0.0411583	Glucose / Fructose	TPI, tpiA; triosephosphate isomerase (TIM)	path:map01100, path:map01110, path:map01120, path:map01130, path:map01200, path:map01230, path:map00010, path:map00051, path:map00562	Metabolic pathways, Biosynthesis of secondary metabolites, Microbial metabolism in diverse environments, Biosynthesis of antibiotics, Carbon metabolism, Biosynthesis of amino acids, Glycolysis / Gluconeogenesis, Fructose and mannose metabolism, Inositol phosphate metabolism	0.1	Global and overview maps	Metabolism
K01803	Sm	-0.0937571	0.034812	12	-2.69324	0.0195523	0.0598418	Glucose / Fructose	TPI, tpiA; triosephosphate isomerase (TIM)	path:map01100, path:map01110, path:map01120, path:map01130, path:map01200, path:map01230, path:map00010, path:map00051, path:map00562	Metabolic pathways, Biosynthesis of secondary metabolites, Microbial metabolism in diverse environments, Biosynthesis of antibiotics, Carbon metabolism, Biosynthesis of amino acids, Glycolysis / Gluconeogenesis, Fructose and mannose metabolism, Inositol phosphate metabolism	0.1	Global and overview maps	Metabolism
K01814	Ca	0.180313	0.0663522	12	2.71751	0.0186939	0.508802	Glucose / Fructose	hisA; phosphoribosylformimino-5-aminoimidazole carboxamide ribotide isomerase	path:map01100, path:map01110, path:map01230, path:map00340	Metabolic pathways, Biosynthesis of secondary metabolites, Biosynthesis of amino acids, Histidine metabolism	0.25	Global and overview maps	Metabolism
K01814	CaSm	0.35367	0.0663522	12	5.33019	0.000179294	0.0256994	Glucose / Fructose	hisA; phosphoribosylformimino-5-aminoimidazole carboxamide ribotide isomerase	path:map01100, path:map01110, path:map01230, path:map00340	Metabolic pathways, Biosynthesis of secondary metabolites, Biosynthesis of amino acids, Histidine metabolism	0.25	Global and overview maps	Metabolism
K01814	Sm	0.396276	0.0663522	12	5.97231	6.48693e-05	0.0105253	Glucose / Fructose	hisA; phosphoribosylformimino-5-aminoimidazole carboxamide ribotide isomerase	path:map01100, path:map01110, path:map01230, path:map00340	Metabolic pathways, Biosynthesis of secondary metabolites, Biosynthesis of amino acids, Histidine metabolism	0.25	Global and overview maps	Metabolism
K01817	Ca	-0.0275766	0.0640871	12	-0.4303	0.674604	0.961493	Glucose / Fructose	trpF; phosphoribosylanthranilate isomerase	path:map01100, path:map01110, path:map01130, path:map01230, path:map00400	Metabolic pathways, Biosynthesis of secondary metabolites, Biosynthesis of antibiotics, Biosynthesis of amino acids, Phenylalanine, tyrosine and tryptophan biosynthesis	0.2	Global and overview maps	Metabolism
K01817	CaSm	-0.027829	0.0640871	12	-0.434237	0.671821	0.856457	Glucose / Fructose	trpF; phosphoribosylanthranilate isomerase	path:map01100, path:map01110, path:map01130, path:map01230, path:map00400	Metabolic pathways, Biosynthesis of secondary metabolites, Biosynthesis of antibiotics, Biosynthesis of amino acids, Phenylalanine, tyrosine and tryptophan biosynthesis	0.2	Global and overview maps	Metabolism
K01817	Sm	-0.183008	0.0640871	12	-2.85561	0.0144712	0.0495454	Glucose / Fructose	trpF; phosphoribosylanthranilate isomerase	path:map01100, path:map01110, path:map01130, path:map01230, path:map00400	Metabolic pathways, Biosynthesis of secondary metabolites, Biosynthesis of antibiotics, Biosynthesis of amino acids, Phenylalanine, tyrosine and tryptophan biosynthesis	0.2	Global and overview maps	Metabolism
K01958	Ca	0.139784	0.105374	12	1.32655	0.20935	0.86421	Glucose / Fructose	PC, pyc; pyruvate carboxylase	path:map01100, path:map01120, path:map01200, path:map01230, path:map00020, path:map00620, path:map00720	Metabolic pathways, Microbial metabolism in diverse environments, Carbon metabolism, Biosynthesis of amino acids, Citrate cycle (TCA cycle), Pyruvate metabolism, Carbon fixation pathways in prokaryotes	0.142857	Global and overview maps	Metabolism
K01958	CaSm	0.349998	0.105374	12	3.32148	0.00609351	0.0439603	Glucose / Fructose	PC, pyc; pyruvate carboxylase	path:map01100, path:map01120, path:map01200, path:map01230, path:map00020, path:map00620, path:map00720	Metabolic pathways, Microbial metabolism in diverse environments, Carbon metabolism, Biosynthesis of amino acids, Citrate cycle (TCA cycle), Pyruvate metabolism, Carbon fixation pathways in prokaryotes	0.142857	Global and overview maps	Metabolism
K01958	Sm	0.388346	0.105374	12	3.6854	0.00311789	0.0263237	Glucose / Fructose	PC, pyc; pyruvate carboxylase	path:map01100, path:map01120, path:map01200, path:map01230, path:map00020, path:map00620, path:map00720	Metabolic pathways, Microbial metabolism in diverse environments, Carbon metabolism, Biosynthesis of amino acids, Citrate cycle (TCA cycle), Pyruvate metabolism, Carbon fixation pathways in prokaryotes	0.142857	Global and overview maps	Metabolism
K01960	Ca	-0.138848	0.086424	12	-1.60659	0.134122	0.774074	Glucose / Fructose	pycB; pyruvate carboxylase subunit B	path:map01100, path:map01120, path:map01200, path:map01230, path:map00020, path:map00620, path:map00720	Metabolic pathways, Microbial metabolism in diverse environments, Carbon metabolism, Biosynthesis of amino acids, Citrate cycle (TCA cycle), Pyruvate metabolism, Carbon fixation pathways in prokaryotes	0.142857	Global and overview maps	Metabolism
K01960	CaSm	-0.302859	0.086424	12	-3.50434	0.00434696	0.039913	Glucose / Fructose	pycB; pyruvate carboxylase subunit B	path:map01100, path:map01120, path:map01200, path:map01230, path:map00020, path:map00620, path:map00720	Metabolic pathways, Microbial metabolism in diverse environments, Carbon metabolism, Biosynthesis of amino acids, Citrate cycle (TCA cycle), Pyruvate metabolism, Carbon fixation pathways in prokaryotes	0.142857	Global and overview maps	Metabolism
K01960	Sm	-0.153533	0.086424	12	-1.77651	0.100986	0.188881	Glucose / Fructose	pycB; pyruvate carboxylase subunit B	path:map01100, path:map01120, path:map01200, path:map01230, path:map00020, path:map00620, path:map00720	Metabolic pathways, Microbial metabolism in diverse environments, Carbon metabolism, Biosynthesis of amino acids, Citrate cycle (TCA cycle), Pyruvate metabolism, Carbon fixation pathways in prokaryotes	0.142857	Global and overview maps	Metabolism
K02343	Ca	0.0254907	0.0220059	12	1.15836	0.269252	0.86421	Glucose / Fructose	dnaX; DNA polymerase III subunit gamma/tau	path:map03030, path:map03430, path:map03440	DNA replication, Mismatch repair, Homologous recombination	0.333333	Replication and repair	Genetic Information Processing
K02343	CaSm	0.0501283	0.0220059	12	2.27795	0.0418329	0.157961	Glucose / Fructose	dnaX; DNA polymerase III subunit gamma/tau	path:map03030, path:map03430, path:map03440	DNA replication, Mismatch repair, Homologous recombination	0.333333	Replication and repair	Genetic Information Processing
K02343	Sm	0.0801391	0.0220059	12	3.64172	0.00337743	0.0263237	Glucose / Fructose	dnaX; DNA polymerase III subunit gamma/tau	path:map03030, path:map03430, path:map03440	DNA replication, Mismatch repair, Homologous recombination	0.333333	Replication and repair	Genetic Information Processing
K02501	Ca	0.0667731	0.0596771	12	1.11891	0.285078	0.86421	Glucose / Fructose	hisH; imidazole glycerol-phosphate synthase subunit HisH	path:map01100, path:map01110, path:map01230, path:map00340	Metabolic pathways, Biosynthesis of secondary metabolites, Biosynthesis of amino acids, Histidine metabolism	0.25	Global and overview maps	Metabolism
K02501	CaSm	0.185642	0.0596771	12	3.11077	0.00900802	0.0542233	Glucose / Fructose	hisH; imidazole glycerol-phosphate synthase subunit HisH	path:map01100, path:map01110, path:map01230, path:map00340	Metabolic pathways, Biosynthesis of secondary metabolites, Biosynthesis of amino acids, Histidine metabolism	0.25	Global and overview maps	Metabolism
K02501	Sm	0.272424	0.0596771	12	4.56497	0.000649109	0.0227457	Glucose / Fructose	hisH; imidazole glycerol-phosphate synthase subunit HisH	path:map01100, path:map01110, path:map01230, path:map00340	Metabolic pathways, Biosynthesis of secondary metabolites, Biosynthesis of amino acids, Histidine metabolism	0.25	Global and overview maps	Metabolism
K02794	Ca	-0.0543816	0.0644917	12	-0.843234	0.41559	0.922518	Glucose / Fructose	manX; mannose PTS system EIIAB component	path:map01100, path:map00051, path:map00520, path:map02060	Metabolic pathways, Fructose and mannose metabolism, Amino sugar and nucleotide sugar metabolism, Phosphotransferase system (PTS)	0.25	Global and overview maps	Metabolism
K02794	CaSm	-0.0261971	0.0644917	12	-0.406209	0.69174	0.856457	Glucose / Fructose	manX; mannose PTS system EIIAB component	path:map01100, path:map00051, path:map00520, path:map02060	Metabolic pathways, Fructose and mannose metabolism, Amino sugar and nucleotide sugar metabolism, Phosphotransferase system (PTS)	0.25	Global and overview maps	Metabolism
K02794	Sm	-0.208727	0.0644917	12	-3.2365	0.00713274	0.0320181	Glucose / Fructose	manX; mannose PTS system EIIAB component	path:map01100, path:map00051, path:map00520, path:map02060	Metabolic pathways, Fructose and mannose metabolism, Amino sugar and nucleotide sugar metabolism, Phosphotransferase system (PTS)	0.25	Global and overview maps	Metabolism
K03583	Ca	-0.0322705	0.229091	12	-0.140863	0.890315	0.961493	Glucose / Fructose	recC; exodeoxyribonuclease V gamma subunit	path:map03440	Homologous recombination	1	Replication and repair	Genetic Information Processing
K03583	CaSm	-0.376509	0.229091	12	-1.64349	0.126206	0.335443	Glucose / Fructose	recC; exodeoxyribonuclease V gamma subunit	path:map03440	Homologous recombination	1	Replication and repair	Genetic Information Processing
K03583	Sm	-0.694909	0.229091	12	-3.03333	0.010402	0.0412001	Glucose / Fructose	recC; exodeoxyribonuclease V gamma subunit	path:map03440	Homologous recombination	1	Replication and repair	Genetic Information Processing
K03584	Ca	-0.0399045	0.0383134	12	-1.04153	0.31816	0.86849	Glucose / Fructose	recO; DNA repair protein RecO (recombination protein O)	path:map03440	Homologous recombination	1	Replication and repair	Genetic Information Processing
K03584	CaSm	-0.0325575	0.0383134	12	-0.849768	0.412088	0.650326	Glucose / Fructose	recO; DNA repair protein RecO (recombination protein O)	path:map03440	Homologous recombination	1	Replication and repair	Genetic Information Processing
K03584	Sm	-0.143835	0.0383134	12	-3.75416	0.00275002	0.0263237	Glucose / Fructose	recO; DNA repair protein RecO (recombination protein O)	path:map03440	Homologous recombination	1	Replication and repair	Genetic Information Processing
K03856	Ca	0.0291575	0.066037	12	0.441534	0.666678	0.961493	Glucose / Fructose	AROA2, aroA; 3-deoxy-7-phosphoheptulonate synthase	path:map01100, path:map01110, path:map01130, path:map01230, path:map00400	Metabolic pathways, Biosynthesis of secondary metabolites, Biosynthesis of antibiotics, Biosynthesis of amino acids, Phenylalanine, tyrosine and tryptophan biosynthesis	0.2	Global and overview maps	Metabolism
K03856	CaSm	0.179123	0.066037	12	2.71247	0.018869	0.0886404	Glucose / Fructose	AROA2, aroA; 3-deoxy-7-phosphoheptulonate synthase	path:map01100, path:map01110, path:map01130, path:map01230, path:map00400	Metabolic pathways, Biosynthesis of secondary metabolites, Biosynthesis of antibiotics, Biosynthesis of amino acids, Phenylalanine, tyrosine and tryptophan biosynthesis	0.2	Global and overview maps	Metabolism
K03856	Sm	0.24946	0.066037	12	3.77758	0.00263518	0.0263237	Glucose / Fructose	AROA2, aroA; 3-deoxy-7-phosphoheptulonate synthase	path:map01100, path:map01110, path:map01130, path:map01230, path:map00400	Metabolic pathways, Biosynthesis of secondary metabolites, Biosynthesis of antibiotics, Biosynthesis of amino acids, Phenylalanine, tyrosine and tryptophan biosynthesis	0.2	Global and overview maps	Metabolism
K04486	Ca	0.131782	0.0774642	12	1.70119	0.11465	0.749221	Glucose / Fructose	E3.1.3.15B; histidinol-phosphatase (PHP family)	path:map01100, path:map01110, path:map01230, path:map00340	Metabolic pathways, Biosynthesis of secondary metabolites, Biosynthesis of amino acids, Histidine metabolism	0.25	Global and overview maps	Metabolism
K04486	CaSm	0.27495	0.0774642	12	3.54939	0.00400116	0.039913	Glucose / Fructose	E3.1.3.15B; histidinol-phosphatase (PHP family)	path:map01100, path:map01110, path:map01230, path:map00340	Metabolic pathways, Biosynthesis of secondary metabolites, Biosynthesis of amino acids, Histidine metabolism	0.25	Global and overview maps	Metabolism
K04486	Sm	0.182013	0.0774642	12	2.34964	0.0367366	0.0919219	Glucose / Fructose	E3.1.3.15B; histidinol-phosphatase (PHP family)	path:map01100, path:map01110, path:map01230, path:map00340	Metabolic pathways, Biosynthesis of secondary metabolites, Biosynthesis of amino acids, Histidine metabolism	0.25	Global and overview maps	Metabolism
K07106	Ca	0.16944	0.159167	12	1.06454	0.308035	0.86421	Glucose / Fructose	murQ; N-acetylmuramic acid 6-phosphate etherase	path:map01100, path:map00520	Metabolic pathways, Amino sugar and nucleotide sugar metabolism	0.5	Global and overview maps	Metabolism
K07106	CaSm	0.303664	0.159167	12	1.90783	0.0806235	0.246757	Glucose / Fructose	murQ; N-acetylmuramic acid 6-phosphate etherase	path:map01100, path:map00520	Metabolic pathways, Amino sugar and nucleotide sugar metabolism	0.5	Global and overview maps	Metabolism
K07106	Sm	0.517964	0.159167	12	3.25421	0.00690228	0.0316877	Glucose / Fructose	murQ; N-acetylmuramic acid 6-phosphate etherase	path:map01100, path:map00520	Metabolic pathways, Amino sugar and nucleotide sugar metabolism	0.5	Global and overview maps	Metabolism
K10206	Ca	-0.0353908	0.0719893	12	-0.491612	0.631863	0.961493	Glucose / Fructose	E2.6.1.83; LL-diaminopimelate aminotransferase	path:map01100, path:map01110, path:map01130, path:map01230, path:map00300	Metabolic pathways, Biosynthesis of secondary metabolites, Biosynthesis of antibiotics, Biosynthesis of amino acids, Lysine biosynthesis	0.2	Global and overview maps	Metabolism
K10206	CaSm	0.0793761	0.0719893	12	1.10261	0.291819	0.540803	Glucose / Fructose	E2.6.1.83; LL-diaminopimelate aminotransferase	path:map01100, path:map01110, path:map01130, path:map01230, path:map00300	Metabolic pathways, Biosynthesis of secondary metabolites, Biosynthesis of antibiotics, Biosynthesis of amino acids, Lysine biosynthesis	0.2	Global and overview maps	Metabolism
K10206	Sm	0.228184	0.0719893	12	3.16969	0.00807426	0.0339792	Glucose / Fructose	E2.6.1.83; LL-diaminopimelate aminotransferase	path:map01100, path:map01110, path:map01130, path:map01230, path:map00300	Metabolic pathways, Biosynthesis of secondary metabolites, Biosynthesis of antibiotics, Biosynthesis of amino acids, Lysine biosynthesis	0.2	Global and overview maps	Metabolism
K11358	Ca	0.155412	0.225498	12	0.689195	0.503809	0.934762	Glucose / Fructose	yhdR; aspartate aminotransferase	path:map01100, path:map01110, path:map01130, path:map01210, path:map01230, path:map00250, path:map00270, path:map00220, path:map00330, path:map00350, path:map00360, path:map00400, path:map00950, path:map00960, path:map00401	Metabolic pathways, Biosynthesis of secondary metabolites, Biosynthesis of antibiotics, 2-Oxocarboxylic acid metabolism, Biosynthesis of amino acids, Alanine, aspartate and glutamate metabolism, Cysteine and methionine metabolism, Arginine biosynthesis, Arginine and proline metabolism, Tyrosine metabolism, Phenylalanine metabolism, Phenylalanine, tyrosine and tryptophan biosynthesis, Isoquinoline…	0.0666667	Global and overview maps	Metabolism
K11358	CaSm	0.432478	0.225498	12	1.91788	0.0792317	0.246228	Glucose / Fructose	yhdR; aspartate aminotransferase	path:map01100, path:map01110, path:map01130, path:map01210, path:map01230, path:map00250, path:map00270, path:map00220, path:map00330, path:map00350, path:map00360, path:map00400, path:map00950, path:map00960, path:map00401	Metabolic pathways, Biosynthesis of secondary metabolites, Biosynthesis of antibiotics, 2-Oxocarboxylic acid metabolism, Biosynthesis of amino acids, Alanine, aspartate and glutamate metabolism, Cysteine and methionine metabolism, Arginine biosynthesis, Arginine and proline metabolism, Tyrosine metabolism, Phenylalanine metabolism, Phenylalanine, tyrosine and tryptophan biosynthesis, Isoquinoline…	0.0666667	Global and overview maps	Metabolism
K11358	Sm	0.843428	0.225498	12	3.74029	0.0028205	0.0263237	Glucose / Fructose	yhdR; aspartate aminotransferase	path:map01100, path:map01110, path:map01130, path:map01210, path:map01230, path:map00250, path:map00270, path:map00220, path:map00330, path:map00350, path:map00360, path:map00400, path:map00950, path:map00960, path:map00401	Metabolic pathways, Biosynthesis of secondary metabolites, Biosynthesis of antibiotics, 2-Oxocarboxylic acid metabolism, Biosynthesis of amino acids, Alanine, aspartate and glutamate metabolism, Cysteine and methionine metabolism, Arginine biosynthesis, Arginine and proline metabolism, Tyrosine metabolism, Phenylalanine metabolism, Phenylalanine, tyrosine and tryptophan biosynthesis, Isoquinoline…	0.0666667	Global and overview maps	Metabolism
K13498	Ca	0.113488	0.090922	12	1.24819	0.235769	0.86421	Glucose / Fructose	trpCF; indole-3-glycerol phosphate synthase / phosphoribosylanthranilate isomerase	path:map01100, path:map01110, path:map01130, path:map01230, path:map00400	Metabolic pathways, Biosynthesis of secondary metabolites, Biosynthesis of antibiotics, Biosynthesis of amino acids, Phenylalanine, tyrosine and tryptophan biosynthesis	0.2	Global and overview maps	Metabolism
K13498	CaSm	0.321234	0.090922	12	3.53307	0.00412307	0.039913	Glucose / Fructose	trpCF; indole-3-glycerol phosphate synthase / phosphoribosylanthranilate isomerase	path:map01100, path:map01110, path:map01130, path:map01230, path:map00400	Metabolic pathways, Biosynthesis of secondary metabolites, Biosynthesis of antibiotics, Biosynthesis of amino acids, Phenylalanine, tyrosine and tryptophan biosynthesis	0.2	Global and overview maps	Metabolism
K13498	Sm	0.393578	0.090922	12	4.32874	0.000980879	0.0227457	Glucose / Fructose	trpCF; indole-3-glycerol phosphate synthase / phosphoribosylanthranilate isomerase	path:map01100, path:map01110, path:map01130, path:map01230, path:map00400	Metabolic pathways, Biosynthesis of secondary metabolites, Biosynthesis of antibiotics, Biosynthesis of amino acids, Phenylalanine, tyrosine and tryptophan biosynthesis	0.2	Global and overview maps	Metabolism
K13829	Ca	0.0353046	0.278019	12	0.126986	0.901054	0.961493	Glucose / Fructose	aroKB; shikimate kinase / 3-dehydroquinate synthase	path:map01100, path:map01110, path:map01130, path:map01230, path:map00400	Metabolic pathways, Biosynthesis of secondary metabolites, Biosynthesis of antibiotics, Biosynthesis of amino acids, Phenylalanine, tyrosine and tryptophan biosynthesis	0.2	Global and overview maps	Metabolism
K13829	CaSm	0.398181	0.278019	12	1.43221	0.177615	0.406357	Glucose / Fructose	aroKB; shikimate kinase / 3-dehydroquinate synthase	path:map01100, path:map01110, path:map01130, path:map01230, path:map00400	Metabolic pathways, Biosynthesis of secondary metabolites, Biosynthesis of antibiotics, Biosynthesis of amino acids, Phenylalanine, tyrosine and tryptophan biosynthesis	0.2	Global and overview maps	Metabolism
K13829	Sm	1.13638	0.278019	12	4.08743	0.00150587	0.0227457	Glucose / Fructose	aroKB; shikimate kinase / 3-dehydroquinate synthase	path:map01100, path:map01110, path:map01130, path:map01230, path:map00400	Metabolic pathways, Biosynthesis of secondary metabolites, Biosynthesis of antibiotics, Biosynthesis of amino acids, Phenylalanine, tyrosine and tryptophan biosynthesis	0.2	Global and overview maps	Metabolism
K14170	Ca	0.0587276	0.129585	12	0.453198	0.658492	0.961493	Glucose / Fructose	pheA; chorismate mutase / prephenate dehydratase	path:map01100, path:map01110, path:map01130, path:map01230, path:map00400	Metabolic pathways, Biosynthesis of secondary metabolites, Biosynthesis of antibiotics, Biosynthesis of amino acids, Phenylalanine, tyrosine and tryptophan biosynthesis	0.2	Global and overview maps	Metabolism
K14170	CaSm	0.289569	0.129585	12	2.23459	0.0452359	0.164221	Glucose / Fructose	pheA; chorismate mutase / prephenate dehydratase	path:map01100, path:map01110, path:map01130, path:map01230, path:map00400	Metabolic pathways, Biosynthesis of secondary metabolites, Biosynthesis of antibiotics, Biosynthesis of amino acids, Phenylalanine, tyrosine and tryptophan biosynthesis	0.2	Global and overview maps	Metabolism
K14170	Sm	0.482343	0.129585	12	3.72221	0.00291506	0.0263237	Glucose / Fructose	pheA; chorismate mutase / prephenate dehydratase	path:map01100, path:map01110, path:map01130, path:map01230, path:map00400	Metabolic pathways, Biosynthesis of secondary metabolites, Biosynthesis of antibiotics, Biosynthesis of amino acids, Phenylalanine, tyrosine and tryptophan biosynthesis	0.2	Global and overview maps	Metabolism
K15923	Ca	-0.0253751	0.100327	12	-0.252923	0.804608	0.961493	Glucose / Fructose	AXY8, FUC95A, afcA; alpha-L-fucosidase 2	path:map00511	Other glycan degradation	1	Glycan biosynthesis and metabolism	Metabolism
K15923	CaSm	-0.319935	0.100327	12	-3.18891	0.00779125	0.0507688	Glucose / Fructose	AXY8, FUC95A, afcA; alpha-L-fucosidase 2	path:map00511	Other glycan degradation	1	Glycan biosynthesis and metabolism	Metabolism
K15923	Sm	-0.295942	0.100327	12	-2.94976	0.0121496	0.0444866	Glucose / Fructose	AXY8, FUC95A, afcA; alpha-L-fucosidase 2	path:map00511	Other glycan degradation	1	Glycan biosynthesis and metabolism	Metabolism
